# Supplementary material for: Semantic Memory Structure and Self-Evaluation of Creativity: Evidence Across Tasks and Dimensions
Source: J Intell. 2026 Mar 4;14(3):41. doi: 10.3390/jintelligence14030041 (PMC13027982; doi:10.3390/jintelligence14030041)
Supplement: Supplementary file 1 [file jintelligence-14-00041-s001.zip]

Archive with 1 entries (1 files):
- jintelligence-4008174-supplementary.pdf
